# Supplementary material for: Characterization of a pluripotent stem cell-derived matrix with powerful osteoregenerative capabilities
Source: Nat Commun. 2020 Jun 15;11:3025. doi: 10.1038/s41467-020-16646-2 (PMC7295745; doi:10.1038/s41467-020-16646-2)
Supplement: Supplementary file 4 — Source Data [file 41467_2020_16646_MOESM4_ESM.xlsx]

## Sheet: Figure 1
	Panel a
	3	4	5	6	7	8	9
	381.945	301.389	204.63	129.136	90.0309	78.0674	52.7475
	425.926	301.389	183.333	115.235	92.0049	70.6904	85.6696
	393.519	331.019	182.315	105.41	91.9876	71.82	53.8282
	Panel b
	2	3	4	5	6	7	8	9
	0.941677	0.929595	0.847225	0.85661	1.2148	1.85529	1.76751	2.97496
	0.958673	0.877601	0.844416	0.860026	1.05756	1.18054	1.2752	2.82525
	0.946115	0.883458	0.828789	0.882689	1.15551	1.11166	1.57422	2.20048
	Panel c
	0	5400	5400	5400
	15	3711111	3666667	3622222
	30	2834876000	3123457000	2850823000
	45	1708800000000	1882750000000	1887350000000
	60	699342000000000	690342000000000	688184000000000
	75	1.8062e+17	1.59103e+17	1.45084e+17
	90	3.25228e+18	2.92764e+18	2.66918e+18
	105	5.07794e+19	4.13912e+20	3.83401e+20
	120	1.39516e+20	2.34673e+21	1.46775e+21
	Panel f
	iPS-MSC OSTEO
	Runx2	Collagen I	ALP	Collagen X	OC	Runx2	Collagen I	ALP	Collagen X	OC	Runx2	Collagen I	ALP	Collagen X	OC	Runx2	Collagen I	ALP	Collagen X	OC
	0.692817	1.8408	1.1177	1.11051	0.996649	4027.57	68769.3	314.963	40232.1	1070362	0.253351	1.01037	0.155887	2.47814	2.22405	1	0.222912	0.000806571	24.3531	1
	1.0065	0.546716	0.60563	0.611017	0.672343	4025.28	48915.1	169.086	19877.8	2001085	0.13784	0.870533	0.0681228	1.09966	1.21003	1	0.154579	0.000820141	26.8561	1
	1.43406	0.993644	1.47729	1.47375	1.49233	2156.8	132975	358.828	11548.7	2265980	0.158977	0.550164	0.0863447	1.3782	1.39558	1	0.0529167	0.000132649	4.11397	1
	iPS-MSC ADIPO
	PPARg	RXR	FABP4	Lipase	PPARg	RXR	FABP4	Lipase	PPARg	RXR	FABP4	Lipase	PPARg	RXR	FABP4	Lipase
	1.65606	1.65606	1.41421	0.996649	0.780624	4.55319	0.394159	1	62.1004	45.815	43.3132	32.9865	7.04895e-05	1.76057	1	1
	0.490548	0.490548	0.693058	0.672343	0.880619	3.211	0.254961	1	56.5529	64.1299	21.6414	33.9349	0.000205976	4.56426	1	1
	1.23095	1.23095	1.02027	1.49233	1.22718	5.23142	0.895911	1	55.0627	58.8565	33.3581	43.7591	7.35012e-05	2.39824	1	1
	iPS-MSC CHONDRO
	SOX5	Col II	COMP	SOX5	Col II	COMP	SOX5	Col II	COMP	SOX5	Col II	COMP
	0.920557	0.747645	1.61662	1	6.79698	4.13208	1	0.0657523	0.00128237	144.559	1063.37	114.474
	0.604797	0.880454	0.388127	1	6.56119	4.18975	1	0.0252124	0.000975747	105.036	1016.36	99.5073
	1.79614	1.51914	1.59374	1	12.2643	8.65063	1	0.0216319	0.000681083	22.8396	1849.72	156.703
	BMhMSC1-OSTEO
	Runx2	Collagen I	ALP	Collagen X	OC	Runx2	Collagen I	ALP	Collagen X	OC	Runx2	Collagen I	ALP	Collagen X	OC	Runx2	Collagen I	ALP	Collagen X	OC
	0.642703	1.25985	0.854222	1.08881	0.475444	1244.56	125363	9309.32	131.544	14374.2	0.373912	2.2819	0.00249906	0.0028383	0.265537	1	20.3243	0.0190852	11.7815	1
	1.36593	1.87396	0.52718	0.172063	2.48252	7536.54	119657	14757.6	91.1465	12957.2	0.275282	0.913954	0.00100337	0.000319134	0.195494	1	27.6181	0.0295067	7.4327	1
	1.1391	0.423566	2.2206	1.32665	0.84724	8421.05	72744.2	8418.62	54.3181	8416.69	0.192439	0.729864	0.00106719	0.00123763	0.136662	1	610.391	0.557356	44.4844	1
	BMhMSC1-ADIPO
	PPARg	RXR	FABP4	Lipase	PPARg	RXR	FABP4	Lipase	PPARg	RXR	FABP4	Lipase	PPARg	RXR	FABP4	Lipase
	1.22506	0.853977	0.738296	0.875903	0.00356536	1.23046	1	1	3682.05	1204.32	4513.82	1834.97	0.0515509	3.37489	1	1
	0.282526	0.777807	0.962887	0.90633	0.0184751	7.40215	1	1	1662.55	543.847	3989.61	1887.73	0.070051	6.069	1	1
	2.88924	1.50551	1.40668	1.25967	0.00287253	3.51647	1	1	881.901	1041.13	1508.94	2434.24	2.37451	8.38486	1	1
	BMhMSC1-CHONDRO
	SOX5	Col II	COMP	SOX5	Col II	COMP	SOX5	Col II	COMP	SOX5	Col II	COMP
	0.742447	0.754039	0.609359	3.88655	5.15797	1.5322	3.26319	2.75433	0.407211	3501.41	256.545	777.901
	1.34046	0.599203	1.88285	5.44077	10.3148	1.40584	2.14174	1.60727	0.167664	3780.37	330.044	1708.84
	1.0048	2.21326	0.871586	3.10921	4.85853	1.8439	1.48908	1.09401	0.25995	7015.8	1035.63	2082.01
	BMhMSC2-OSTEO
	Runx2	Collagen I	ALP	Collagen X	OC	Runx2	Collagen I	ALP	Collagen X	OC	Runx2	Collagen I	ALP	Collagen X	OC	Runx2	Collagen I	ALP	Collagen X	OC
	0.865415	1.09481	0.906592	0.906139	0.953408	158.964	1917.81	311.184	177.392	46.6613	0.00177719	0.00454239	0.0560894	0.0345653	1	0.508915	0.260613	2.61724	37.0819	1.90992
	1.02947	0.691161	0.952155	0.847369	0.953166	264.299	2587.18	528.547	265.574	39.063	0.00119747	0.00499525	0.065467	0.016403	1	1.04251	0.246672	8.2086	83.1173	4.2749
	1.12244	1.32154	1.15846	1.30236	1.10041	109.07	1365.66	418.287	168.362	42.1312	0.000837108	0.00370944	0.0221713	0.0108685	1	0.491977	0.248168	10.8492	29.0523	2.83944
	BMhMSC2-ADIPO
	PPARg	RXR	FABP4	Lipase	PPARg	RXR	FABP4	Lipase	PPARg	RXR	FABP4	Lipase	PPARg	RXR	FABP4	Lipase
	1.10115	1.69067	2.08067	1.00977	0.000214845	2.11569	1	1	4226.79	1017.82	10365.8	92.6045	1.25455	7.48462	1	1
	1.2152	1.2818	0.797605	0.88297	0.000191191	4.41096	1	1	1551.36	467.639	4547.97	58.8546	0.983523	14.4812	1	1
	0.747325	0.461448	0.602571	1.12158	0.00016977	2.19531	1	1	3709.62	665.743	3428.5	47.2702	2.38951	5.18036	1	1
	BMhMSC2-CHONDRO
	SOX5	Col II	COMP	SOX5	Col II	COMP	SOX5	Col II	COMP	SOX5	Col II	COMP
	1.05711	0.919686	1.1524	0.0466009	0.093543	0.0717819	1	0.0484266	0.0224015	170.576	155.546	332.804
	0.928226	1.03194	1.029	0.115076	0.15204	0.100939	1	0.0104835	0.0237693	565.234	198.541	742.129
	1.01912	1.05367	0.843294	0.0745761	0.0799689	0.055307	1	0.00444131	0.020617	528.554	88.5185	345.021
	Panel g
	ihMSC	BM-hMSC1	BM-hMSC2
	6	5.2	3.9
	7.5	4.9	3.2
	6.5	6.4	3.7
	6.2	6.3	3.3
	Panel h
	ihMSC	BM-hMSC1	BM-hMSC2
	2.1	0.4	0.1
	2.2	0.4	0.64
	2.5	0.4	0.05
	2.3	0.2	0.07

## Sheet: Figure 2
	Panel a
	Panel b
	GSK3beta						beta catenin					PPARg1			PPARg2
	Standard	Osteogenic					Standard	Osteogenic				Standard	Osteogenic		Standard	Osteogenic
	0.80163	0.659528					0.099602	0.468302				0.175	0.08		0.093	0.057
	0.828093	0.352483					0.131583	0.417158				0.2	0.12		0.1	0.071
	0.74473	0.325699					0.0368812	0.271033				0.153	0.09		0.079	0.051
	Panel c
	Panel d
	GSK3beta						beta catenin
	Vehicle	GW9662					Vehicle	GW9662
	0.595284	0.12422					0.368302	1.2
	0.552483	0.13355					0.317158	1.31
	0.325699	0.26928					0.571033	0.91
	Panel e
	0	1	5	10
	3.9e-08	6.2e-08	7.5e-08	8.2e-08
	3.5e-08	6.9e-08	6.9e-08	7.6e-08
	3.85e-08	5.5e-08	6.5e-08	7.5e-08
	3.71e-08	5.56e-08	6.6e-08	7.46e-08
	Panel f
	Day7					Day14					Day21
	CCM	OBM	OBM+1	OBM+10		CCM	OBM	OBM+1	OBM+10		CCM	OBM	OBM+1	OBM+10
	0.097	0.31	0.41	0.43		0.14	1.36	2.63	3.45		0.31	3.25	4.16	6.37
	0.13	0.19	0.22	0.37		0.21	1.94	3.12	3.91		0.11	3.81	5.99	6.91
	0.15	0.27	0.36	0.28		0.16	1.77	3.89	3.02		0.21	3.67	6.14	6.82
	Panel g
	OEihMSC		OEhMSC1		OEhMSC2
	vehicle	GW9662	vehicle	GW9662	vehicle	GW9662
	22	88	16	32	18	31
	18	85	15	34	14	28
	26	92	13	28	10	36
	Panel h
	OEihMSC		OEhMSC1		OEhMSC2
	vehicle	GW9662	vehicle	GW9662	vehicle	GW9662
	70	63	72	73	68	63
	72	95	71	72	70	64
	74	78	70	72	66	65
	Panel i
	OEihMSC		OEhMSC1		OEhMSC2
	vehicle	GW9662	vehicle	GW9662	vehicle	GW9662
	80	151	43	125	53	38
	99	130	47	90	50	36
	80	120	41	100	47	36
	Panel j.
	OEihMSC	OEhMSC1	OEhMSC2
	7.25877	4.30757	6.04457
	8.44307	3.11168	4.86447
	8.19639	3.41179	4.08282

## Sheet: Figure 3
	Panel e
	Panel g
			ALP
			Day	Vehicle			GW
			0	6e-08	3e-08	6e-08	4e-08	1e-08	5e-08
			2	9e-08	8e-08	7e-08	8e-08	8e-08	7e-08
			4	8e-08	1e-07	1.3e-07	1.8e-07	1.6e-07	2.1e-07
			8	3.3e-07	2.6e-07	3.1e-07	5.1e-07	5.7e-07	5.2e-07
			OPG
			Day		Vehicle			GW
			0	0	0	0	0	0	0
			2	0.001	0.002	0.002	0.0025	0.002	0.004
			4	0.004	0.003	0.002	0.007	0.006	0.0075
			8	0.01	0.008	0.012	0.018	0.018	0.014

## Sheet: Figure 4
	Panel a
	Panel b
	KD6
	Type VI alpha1		Type VI alpha 3		Type XII alpha 1
	scr	KD	scr	KD	scr	KD
	0.987399	1.04055	0.929564	0	1.02532	0.110267
	0.974699	1.00164	1.0572	0	0.968464	0.109797
	1.03905	1.17323	1.01757	0	1	0.119772
	Panel c
	KD12
	Type VI alpha1		Type VI alpha 3		Type XII alpha 1
	scr	KD	scr	KD	scr	KD
	0.987399	1.22832	0.929564	6.11368	1.02532	0.041845
	0.974699	1.188	1.0572	5.33842	0.968464	0.045143
	1.03905	1.3021	1.01757	6.28984	1	0.03438
	Panel d
	Days	Scrambled				Type VI KD				Type XII KD
	0	200	200	200	200	200	200	200	200	200	200	200	200
	3	3456.5	2269.94	1754.04	1083.38	1031.79	2063.58	1289.74	1496.1	2682.66	1341.33	722.253	1496.1
	6	11246.5	16250.7	15838	8357.5	2785.83	10988.6	11968.8	8202.73	8924.99	11298.1	1444.51	7119.35
	9	53137.2	41065.3	55252.4	84297.3	18727	19346.1	12639.4	24195.5	45295.6	10472.7	28013.1	35235.7
	12	86360.9	90591.2	89611	45966.3	33430	37918.3	37299.2	53085.6	66756.9	54100.7	70574.5	50687.4
	15	58863.7	114219	99877.3	87341.1	61339.9	43490	64848	76662	78106.5	80944	70161.8	79705.8
	Panel e
	Scrambled	KD6	KD12
	63	21	31
	60	23	31
	49	22	45
	Panel f
	Scrambled	KD6	KD12
	55.5	25.8	24.3
	67.1	49.6	42.6
	60	21.2	43
	Panel g
	Day	Scrambled				KD6				KD12
	7	0.298	0.351	0.342	0.25	0.12	0.142	0.171	0.23	0.18	0.181	0.188	0.37
	14	3.596	2.652	2.626	2.734	1.712	1.311	0.699	1.21	3.248	3.023	2.699	3.018
	21	5.331	4.712	4.699	5.479	3.12	3.77	3.778	2.648	1.866	2.009	2.417	2.648
	Panel i
		ALP
			Day 2			Day 4			Day 8
			scr	KD6	KD12	scr	KD6	KD12	scr	KD6	KD12
			1.29665e-08	1.90535e-09	4.39e-09	3.72716e-09	5.24898e-09	1.29e-08	4.95045e-08	3.16453e-09	1.96e-08
			6.10331e-09	1.40007e-08	1.62e-09	6.40672e-09	5.53164e-09	5.84e-09	8.20691e-08	8.1935e-09	1.68e-08
			2.54372e-09	1.94472e-08	4.23e-09	3.73481e-08	2.12491e-09	1.71e-08	7.94481e-08	-6.01982e-10	4.44e-08
			1.20286e-08	3.97019e-09	3.52e-09	2.97927e-08	2.33093e-08	9.25e-09	4.44608e-08	3.03642e-09	3.97e-08
			5.60191e-09	1.14297e-09	4.79e-09	2.47152e-08	1.92368e-08	4.04e-09	6.38044e-08	4.51456e-08	3.26e-08
			1.14275e-08	1.35586e-09	5.79e-09	2.12095e-08	1.51827e-09	1.4e-08	7.26842e-08	2.93414e-08	3.45e-08
		OPG
			Day 2			Day 4			Day 8
			scr	KD6	KD12	scr	KD6	KD12	scr	KD6	KD12
			0.002649	0.001321	0.002869	0.003982	0.000972	0.002178	0.005755	0.001568	0.001258
			0.002047	0.001219	0.00146	0.003085	0.001575	0.001678	0.004548	0.000981	0.002764
			0.004584	0.001977	0.001677	0.002466	0.000926	0.000979	0.004187	0.003255	0.001997

## Sheet: Figure 5
		Panel c
			Scr	KD6	KD12
			0.86522	0.090388	0.091652
			1.17705	0.18259	0.279268
			0.814651	0.195324	0.180532
			0.796326	0.239479	0.168014
					0.20837

## Sheet: Figure 6
		Panel c
		Negative	BMP2	hBM+GF	OEihMSC+GF	ihOCM	hBM+ihOCM	OEihMSC+ihOCM	OEihMSC
		0.083588	0.251956	0.313553	0.34804	3.00475	1.09698	1.80636	0.39592
		0.047905	0.297349	0.31521	0.193516	2.12486	2.36571	0.928191	0.204736
		0.077549	0.459791	0.349149	0.510967	2.23487	1.77074	0.523041	0.644656
		0.030372	0.307062	0.181626	0.764264	2.68963	2.28818	1.76494	0.309917
		0.156585	0.448758	0.555173	0.387444	3.087		1.13417
			0.316233					1.54577
			0.225544
			0.27897
		Panel d.
		Negative	BMP2	hBM+GF	OEihMSC+GF	ihOCM	hBM+ihOCM	OEihMSC+ihOCM	OEihMSC
		34.1158	29.0986	23.21	26.9344	17.9223	17.2073	15.3709	32.8231
		52.0887	29.8609	32.2836	32.2952	18.503	17.6081	20.0814	35.9356
		37.1009	23.7896	24.9815	26.3166	17.5585	20.6521	29.4628	24.9909
		58.8278	44.7174	29.5916	22.3138	15.2117	19.0514	18.6815	23.2318
		34.7901	26.1001	27.3612	24.2309	19.813		23.6059
			32.0799					21.614
			25.8179
			38.3002
			28.9414

## Sheet: Figure S1
		Panel b
		0	50K	100K	500K
		0.00301467	0.00257816	0.00240849	0.0016767
		0.00249227	0.00280827	0.00225229	0.00196979
		0.00236872	0.002024	0.00205655	0.00135728

## Sheet: Figure S2
		Panel c
		Day 1-3					Day 4-6					Day 7-10
		2	3	4	5		2	3	4	5		2	3	4	5
		0.7108	0.718	0.727	0.761		1.88	1.85	1.69	1.71		3.36	3.79	6.37	9.99
		0.7074	0.714	0.724	0.804		1.91	1.75	1.68	1.72		3.34	3.89	6.68	7.87
		0.7088	0.713	0.729	0.769		1.89	1.76	1.65	1.76		3.43	4.22	5.76	10.43

## Sheet: Figure S3
		Panel b and c
		For raw data see Figure 1, panel f

## Sheet: Figure S4
		Panel b
		Adipogenic media	CCT032374	Troglitazone	Combinaton
		15	61	42	41
		28	37	49	48
		14	51	46	66
		Panel c
		ihMSC	BM-hMSC 1	BM-hMSC 2
		262712900	559978000	228061400
		382096500	330202300	254587200
		223367100	327831100	300309400

[truncated: 6 more sheets: Figure S5, Figure S7, Figure S8, Figure S9, Figure S10, Figure S11]
